# Supplementary material for: Bone Mineral Density and All-Cause Mortality in Patients with Nondialysis Chronic Kidney Disease: Results from KNOW-CKD Study
Source: J Clin Med. 2023 Feb 25;12(5):1850. doi: 10.3390/jcm12051850 (PMC10003778; doi:10.3390/jcm12051850)
Supplement: Supplementary file 1 [file jcm-12-01850-s001.zip]

Archive with 1 entries (1 files):
- jcm-2198669-supplementary.pdf
